# Supplementary material for: A Hydrophilic Copper–Viologen Hybrid Exhibiting High Degradation Efficiency on Commercial Dye in Maritime Accidents
Source: Molecules. 2025 Aug 28;30(17):3525. doi: 10.3390/molecules30173525 (PMC12430637; doi:10.3390/molecules30173525)
Supplement: Supplementary file 1 [file molecules-30-03525-s001.zip]

Archive with 1 entries (1 files):
- molecules-3749879-supplementary.pdf
